# Supplementary material for: Plant-Derived Sulforaphane Suppresses Growth and Proliferation of Drug-Sensitive and Drug-Resistant Bladder Cancer Cell Lines In Vitro
Source: Cancers (Basel). 2022 Sep 26;14(19):4682. doi: 10.3390/cancers14194682 (PMC9564120; doi:10.3390/cancers14194682)
Supplement: Supplementary file 1 [file cancers-14-04682-s001.zip]

Archive with 1 entries (1 files):
- cancers-1896833-supplementary.pdf
